# Supplementary material for: The Pattern of Social Parasitism in Maculinea teleius Butterfly Is Driven by the Size and Spatial Distribution of the Host Ant Nests
Source: Insects. 2023 Feb 12;14(2):180. doi: 10.3390/insects14020180 (PMC9961401; doi:10.3390/insects14020180)
Supplement: Supplementary file 1 [file insects-14-00180-s001.zip]

Archive with 4 entries (3 files):
- insects-2156765-supplementary/
- insects-2156765-supplementary/Figure_S1.pdf
- insects-2156765-supplementary/Figure_S2.pdf
- insects-2156765-supplementary/Figure_S3.pdf
